# Supplementary material for: Movement Patterns in a Partial Migrant: A Multi-Event Capture-Recapture Approach
Source: PLoS One. 2014 May 6;9(5):e96478. doi: 10.1371/journal.pone.0096478 (PMC4011787; doi:10.1371/journal.pone.0096478)
Supplement: Dataset S1 — Matrix of the individual capture-mark-recaptures/recoveries histories of pochards caught on Grand-Lieu as formatted for the multi-event approach adopted in our study. (TXT) [file pone.0096478.s004.txt]

Matrix of the individual capture-mark-recaptures/recoveries histories (E-SURGE format) of pochards caught on Grand-Lieu.
The first 14 column correspond to the 14 encounter occasions (alternanting seasons) begining with the breeding season of 2004, with:  
1 = alive on Grand-Lieu, 2 alive elsewhere, 3 recovered dead on Grand-Lieu and 4 = recovered dead Elsewhere
The 6 last columns code for the different groups: 
1 adult females, 2 juv females caught during breeding (first breeding attempt), 3 juv females caught in winter,  
4 adult males, 5 juv males caught during breeding (first breeding attempt), 6 juv males caught in winter

00000001000000       0       1       0       0       0       0       ;
00000001000000       1       0       0       0       0       0       ;
00001200101000       0       0       1       0       0       0       ;
00001002000000       0       0       1       0       0       0       ;
00000001000000       1       0       0       0       0       0       ;
00000001000000       0       0       0       1       0       0       ;
00000001000000       1       0       0       0       0       0       ;
00001002000000       1       0       0       0       0       0       ;
00000001000000       0       0       0       1       0       0       ;
10002000000000       0       0       0       0       0       1       ;
14000000000000       0       0       0       0       0       1       ;
10000000000000       0       0       0       0       0       1       ;
10000002000000       0       0       0       0       0       1       ;
10000004000000       0       0       0       0       0       1       ;
10000000000000       0       0       0       0       0       1       ;
10000200000000       0       0       0       0       0       1       ;
10000000000000       0       0       0       0       0       1       ;
10000000000000       0       0       0       1       0       0       ;
10000000002000       0       0       0       1       0       0       ;
10000000000000       0       0       0       0       0       1       ;
10100000000000       0       0       0       0       0       1       ;
11000002000000       0       0       0       0       0       1       ;
10000000000000       0       0       0       0       0       1       ;
10000002200000       0       0       0       1       0       0       ;
10000000000000       0       0       0       0       0       1       ;
10000000000000       0       0       0       1       0       0       ;
10000000000000       0       0       0       1       0       0       ;
01000000000000       0       0       0       1       0       0       ;
01000000000000       1       0       0       0       0       0       ;
01000000000000       0       0       0       1       0       0       ;
01000000000000       1       0       0       0       0       0       ;
01000000000000       0       0       0       1       0       0       ;
01000000000000       1       0       0       0       0       0       ;
01000000000000       1       0       0       0       0       0       ;
01000022000000       0       0       0       1       0       0       ;
01000000000000       1       0       0       0       0       0       ;
01000000000000       1       0       0       0       0       0       ;
01000002000000       1       0       0       0       0       0       ;
01000000000000       0       0       0       1       0       0       ;
01000000000000       0       0       0       1       0       0       ;
01000000000000       1       0       0       0       0       0       ;
01000000000000       0       0       0       1       0       0       ;
10000000000000       1       0       0       0       0       0       ;
10000000000000       1       0       0       0       0       0       ;
10030000000000       1       0       0       0       0       0       ;
11001202000000       0       0       1       0       0       0       ;
10000000000000       1       0       0       0       0       0       ;
11002000000000       1       0       0       0       0       0       ;
00100000000000       0       0       0       1       0       0       ;
00100000000000       0       0       0       0       0       1       ;
00100202000000       0       0       0       1       0       0       ;
00100400000000       0       0       0       0       0       1       ;
00102000000000       0       0       0       1       0       0       ;
00010000000000       0       1       0       0       0       0       ;
00010000000000       0       1       0       0       0       0       ;
00010000000000       0       0       0       0       1       0       ;
00001000000000       1       0       0       0       0       0       ;
00010000000000       0       1       0       0       0       0       ;
00010001000000       1       0       0       0       0       0       ;
00011000000000       0       0       0       0       1       0       ;
00010000000000       0       1       0       0       0       0       ;
00010000000000       0       0       0       0       1       0       ;
00012000000000       0       0       0       1       0       0       ;
00010002000000       0       1       0       0       0       0       ;
00011002000000       0       1       0       0       0       0       ;
00010000000000       0       0       0       1       0       0       ;
00010000000000       0       0       0       0       1       0       ;
00010000020000       1       0       0       0       0       0       ;
01000000000000       0       0       0       1       0       0       ;
01000000000000       1       0       0       0       0       0       ;
01000000000000       0       1       0       0       0       0       ;
01000002000000       0       0       0       1       0       0       ;
01000000000000       0       1       0       0       0       0       ;
01000000000000       0       1       0       0       0       0       ;
01000000000000       0       1       0       0       0       0       ;
01000000000000       0       0       0       1       0       0       ;
01000000000000       0       0       0       1       0       0       ;
01000000000000       0       0       0       1       0       0       ;
01000000000000       0       0       0       1       0       0       ;
01000000000000       0       1       0       0       0       0       ;
01000002000000       0       0       0       1       0       0       ;
01002000000000       0       0       0       1       0       0       ;
01000000000000       1       0       0       0       0       0       ;
01000000200000       0       0       0       1       0       0       ;
01000000000000       0       0       0       1       0       0       ;
01000000000002       0       0       0       1       0       0       ;
01000000000000       0       1       0       0       0       0       ;
01000000000000       1       0       0       0       0       0       ;
01000000000000       0       0       0       1       0       0       ;
01000002000000       0       0       0       0       1       0       ;
01010000000000       0       1       0       0       0       0       ;
01000000000000       0       0       0       1       0       0       ;
01000000000000       1       0       0       0       0       0       ;
01000000000000       1       0       0       0       0       0       ;
01000000000000       0       0       0       0       1       0       ;
01020000000000       0       0       0       1       0       0       ;
01000000000000       0       1       0       0       0       0       ;
01000000000000       0       0       0       0       1       0       ;
01000000000000       1       0       0       0       0       0       ;
01000000000000       0       0       0       0       1       0       ;
01010000000000       1       0       0       0       0       0       ;
01000000000000       0       0       0       1       0       0       ;
01000000000000       0       0       0       1       0       0       ;
01020000000000       0       1       0       0       0       0       ;
01000000000000       1       0       0       0       0       0       ;
01000002020000       0       0       0       0       1       0       ;
01000000000000       0       0       0       1       0       0       ;
01000000000000       0       0       0       1       0       0       ;
01010202000000       1       0       0       0       0       0       ;
01000000000000       0       0       0       1       0       0       ;
01000000000000       0       0       0       1       0       0       ;
01000000000000       0       1       0       0       0       0       ;
01000200000000       0       0       0       1       0       0       ;
01000000000000       0       0       0       1       0       0       ;
01000000000000       0       0       0       1       0       0       ;
01000000202000       0       0       0       1       0       0       ;
01000020000000       0       0       0       0       1       0       ;
01000000000000       0       0       0       1       0       0       ;
01000000000000       0       0       0       1       0       0       ;
01000000000000       0       0       0       1       0       0       ;
01002000000000       0       0       0       1       0       0       ;
01002000000000       0       1       0       0       0       0       ;
01000000000000       0       1       0       0       0       0       ;
01000000000000       0       0       0       0       1       0       ;
01000000000000       1       0       0       0       0       0       ;
01000000000000       0       0       0       1       0       0       ;
01000000000000       1       0       0       0       0       0       ;
01000000000000       0       0       0       0       1       0       ;
01000000000000       0       0       0       1       0       0       ;
01000000000000       0       0       0       1       0       0       ;
01000000000000       0       0       0       1       0       0       ;
01000000000000       0       0       0       1       0       0       ;
01000000000000       0       0       0       1       0       0       ;
01000000000000       0       1       0       0       0       0       ;
01000000000000       0       0       0       1       0       0       ;
01000000000000       0       0       0       1       0       0       ;
01000000000000       1       0       0       0       0       0       ;
00001200000000       0       0       0       1       0       0       ;
00120000000000       0       0       0       0       0       1       ;
00000001000000       0       0       0       1       0       0       ;
00010000000000       1       0       0       0       0       0       ;
00011002111200       1       0       0       0       0       0       ;
00010001000000       0       0       0       1       0       0       ;
00010000000000       1       0       0       0       0       0       ;
00100000000000       1       0       0       0       0       0       ;
00100200000000       0       0       1       0       0       0       ;
00010000000000       0       0       0       0       1       0       ;
00010000000000       0       0       0       1       0       0       ;
00010000000000       0       0       0       0       1       0       ;
00010000000000       0       0       0       1       0       0       ;
00010000000000       0       0       0       0       1       0       ;
00010000000000       0       1       0       0       0       0       ;
00010000000000       1       0       0       0       0       0       ;
00010000000000       0       1       0       0       0       0       ;
00010000000000       0       1       0       0       0       0       ;
00010000000000       0       0       0       0       1       0       ;
00010020000000       0       0       0       1       0       0       ;
00010000000000       0       0       0       0       1       0       ;
00010000000000       0       0       0       0       1       0       ;
00010200022000       0       0       0       0       1       0       ;
00010000000000       0       0       0       0       1       0       ;
00010000000000       0       1       0       0       0       0       ;
00010000000000       0       1       0       0       0       0       ;
00010000000000       0       1       0       0       0       0       ;
00011400000000       0       1       0       0       0       0       ;
00010000000000       0       0       0       0       1       0       ;
00100000000000       1       0       0       0       0       0       ;
00100000100000       1       0       0       0       0       0       ;
00102000000000       1       0       0       0       0       0       ;
00100000000000       0       0       1       0       0       0       ;
00100000000000       1       0       0       0       0       0       ;
00100200020000       0       0       1       0       0       0       ;
00100400000000       1       0       0       0       0       0       ;
00100000100000       0       0       1       0       0       0       ;
00101000000000       1       0       0       0       0       0       ;
00000000010000       0       0       0       1       0       0       ;
00010000000000       0       1       0       0       0       0       ;
00010000000000       0       0       0       1       0       0       ;
00010000000000       0       1       0       0       0       0       ;
00010000000000       0       0       0       0       1       0       ;
00010000000000       1       0       0       0       0       0       ;
00010000000000       0       1       0       0       0       0       ;
00010000000000       0       0       0       1       0       0       ;
00010000000000       0       0       0       0       1       0       ;
00010000000000       0       1       0       0       0       0       ;
00010020000000       0       0       0       1       0       0       ;
00010000000000       1       0       0       0       0       0       ;
00010000000000       1       0       0       0       0       0       ;
00010000000000       0       1       0       0       0       0       ;
00010000000000       0       1       0       0       0       0       ;
00010200000000       0       0       0       1       0       0       ;
00010000000000       0       0       0       1       0       0       ;
00010020000000       1       0       0       0       0       0       ;
00010000020000       1       0       0       0       0       0       ;
00010000000000       0       0       0       1       0       0       ;
00010000020200       0       0       0       0       1       0       ;
00010000000000       0       0       0       1       0       0       ;
00010002000000       0       1       0       0       0       0       ;
00010000000000       0       0       0       0       1       0       ;
00010000000000       0       0       0       1       0       0       ;
00010000000002       0       0       0       0       1       0       ;
00010000000000       1       0       0       0       0       0       ;
00010000000000       0       0       0       0       1       0       ;
00010000000000       1       0       0       0       0       0       ;
00010000000400       0       0       0       1       0       0       ;
00010000000000       0       0       0       1       0       0       ;
00010000000000       0       0       0       1       0       0       ;
00010000000000       0       1       0       0       0       0       ;
00010202000000       1       0       0       0       0       0       ;
00010300000000       1       0       0       0       0       0       ;
00010000000000       1       0       0       0       0       0       ;
00010000000000       0       0       0       1       0       0       ;
00010000000000       0       1       0       0       0       0       ;
00010000000000       0       1       0       0       0       0       ;
00010000000000       0       0       0       1       0       0       ;
00010200020200       0       0       0       0       1       0       ;
00010000000000       1       0       0       0       0       0       ;
00010201000200       0       0       0       0       1       0       ;
00010000000000       1       0       0       0       0       0       ;
00010000000000       0       1       0       0       0       0       ;
00010000000200       0       1       0       0       0       0       ;
00010000000000       0       0       0       0       1       0       ;
00010000000000       0       0       0       0       1       0       ;
00010000000000       1       0       0       0       0       0       ;
00010200020000       0       0       0       1       0       0       ;
00010000000003       0       0       0       0       1       0       ;
00010000000000       0       1       0       0       0       0       ;
00010000000000       0       1       0       0       0       0       ;
00010000000000       0       1       0       0       0       0       ;
00010000000000       1       0       0       0       0       0       ;
00010000000000       1       0       0       0       0       0       ;
00010000000000       0       0       0       1       0       0       ;
00012000000000       1       0       0       0       0       0       ;
00010000000000       0       0       0       0       1       0       ;
00010000000000       0       1       0       0       0       0       ;
00010000000000       0       1       0       0       0       0       ;
00010000000000       1       0       0       0       0       0       ;
00010000000000       0       1       0       0       0       0       ;
00010000020000       0       1       0       0       0       0       ;
00010000000000       0       1       0       0       0       0       ;
00010000200000       0       1       0       0       0       0       ;
00010000000000       0       1       0       0       0       0       ;
00010000040000       0       1       0       0       0       0       ;
00010000000000       1       0       0       0       0       0       ;
00010000000000       0       1       0       0       0       0       ;
00010000202200       0       0       0       0       1       0       ;
00010000030000       0       1       0       0       0       0       ;
00010000000000       0       0       0       0       1       0       ;
00010000000000       0       1       0       0       0       0       ;
00010000000000       0       0       0       0       1       0       ;
00010000000000       0       1       0       0       0       0       ;
00010000000000       0       1       0       0       0       0       ;
00010001000000       0       1       0       0       0       0       ;
00010000000000       0       1       0       0       0       0       ;
00010000000000       0       1       0       0       0       0       ;
00010000000000       0       0       0       1       0       0       ;
00010000000000       0       0       0       0       1       0       ;
00010000000000       0       0       0       0       1       0       ;
00010000000000       0       0       0       0       1       0       ;
00010000000000       0       0       0       1       0       0       ;
00010000000000       0       0       0       0       1       0       ;
00010000000000       0       0       0       0       1       0       ;
00010000000000       1       0       0       0       0       0       ;
00010000000000       1       0       0       0       0       0       ;
00010000000000       0       0       0       0       1       0       ;
00010000000000       0       0       0       0       1       0       ;
00010000000000       0       0       0       0       1       0       ;
00010000000000       0       0       0       0       1       0       ;
00010200400000       0       0       0       0       1       0       ;
00010000000000       0       1       0       0       0       0       ;
00010000000000       0       0       0       0       1       0       ;
00010000000000       0       0       0       0       1       0       ;
00010000000000       0       0       0       0       1       0       ;
00010000000000       0       1       0       0       0       0       ;
00010000000000       0       0       0       0       1       0       ;
00010000000000       0       0       0       0       1       0       ;
00010000000000       0       1       0       0       0       0       ;
00010000000000       0       0       0       0       1       0       ;
00010000000000       0       0       0       0       1       0       ;
00010000000000       0       0       0       0       1       0       ;
00010000000000       1       0       0       0       0       0       ;
00010000020000       0       0       0       1       0       0       ;
00010000000000       0       0       0       0       1       0       ;
00010400000000       0       0       0       0       1       0       ;
00010000000000       0       0       0       0       1       0       ;
00010000000000       0       0       0       0       1       0       ;
00010001000000       0       0       0       0       1       0       ;
00010000000000       0       0       0       0       1       0       ;
00010000000000       0       1       0       0       0       0       ;
00010000000000       0       0       0       1       0       0       ;
00010000000000       0       0       0       0       1       0       ;
00010000000000       0       0       0       0       1       0       ;
00010000020000       0       1       0       0       0       0       ;
00010000000000       0       1       0       0       0       0       ;
00010000000000       0       1       0       0       0       0       ;
00010000000000       0       1       0       0       0       0       ;
00010000000000       0       1       0       0       0       0       ;
00010004000000       0       0       0       0       1       0       ;
00010000000000       0       1       0       0       0       0       ;
00010000000000       0       0       0       0       1       0       ;
00010000000000       0       0       0       0       1       0       ;
00010000000000       0       1       0       0       0       0       ;
00010000000000       0       1       0       0       0       0       ;
00010000000000       0       1       0       0       0       0       ;
00010000000000       0       0       0       0       1       0       ;
00010000000000       0       0       0       0       1       0       ;
00010000000000       0       0       0       1       0       0       ;
00010000000000       0       0       0       0       1       0       ;
00010000000000       0       0       0       0       1       0       ;
00010200000000       0       0       0       0       1       0       ;
00010100000000       0       0       0       0       1       0       ;
00010000000000       0       1       0       0       0       0       ;
00010000000000       0       0       0       0       1       0       ;
00011200020000       0       1       0       0       0       0       ;
00010000000000       0       0       0       1       0       0       ;
00010000000020       0       1       0       0       0       0       ;
00010000000000       0       0       0       0       1       0       ;
00010000000000       0       0       0       0       1       0       ;
00010000000000       0       1       0       0       0       0       ;
00010000000000       0       1       0       0       0       0       ;
00010000000000       0       0       0       0       1       0       ;
00010020000000       0       0       0       1       0       0       ;
00010000000000       0       0       0       0       1       0       ;
00010000020000       0       0       0       0       1       0       ;
00010000000000       0       1       0       0       0       0       ;
00010000000000       0       0       0       0       1       0       ;
00010200000000       0       0       0       0       1       0       ;
00010000000000       0       0       0       0       1       0       ;
00012000200000       1       0       0       0       0       0       ;
00010000000000       0       0       0       0       1       0       ;
00010000000000       0       0       0       0       1       0       ;
00010000000000       0       1       0       0       0       0       ;
00010000000000       0       0       0       1       0       0       ;
00010000000000       0       0       0       0       1       0       ;
00010000000000       0       0       0       0       1       0       ;
00012000000000       0       1       0       0       0       0       ;
00010000000000       0       0       0       1       0       0       ;
00012002000000       0       1       0       0       0       0       ;
00010000000000       0       0       0       0       1       0       ;
00010000000000       0       1       0       0       0       0       ;
00010000000000       0       0       0       1       0       0       ;
00010000000000       0       1       0       0       0       0       ;
00010000000000       0       1       0       0       0       0       ;
00010000000300       0       1       0       0       0       0       ;
00010200000000       0       0       0       1       0       0       ;
00010000000000       0       0       0       0       1       0       ;
00010000000000       0       0       0       0       1       0       ;
00010000000000       0       1       0       0       0       0       ;
00010000000000       0       1       0       0       0       0       ;
00010000000000       1       0       0       0       0       0       ;
00010000000000       0       0       0       1       0       0       ;
00010200000000       0       0       0       0       1       0       ;
00010000000000       0       0       0       1       0       0       ;
00010000000000       0       0       0       1       0       0       ;
00010000000000       0       1       0       0       0       0       ;
00010000000000       0       0       0       0       1       0       ;
00010000000000       0       1       0       0       0       0       ;
00010000000000       0       0       0       0       1       0       ;
00010000000000       0       0       0       1       0       0       ;
00010000000000       0       0       0       0       1       0       ;
00010000000000       0       1       0       0       0       0       ;
00010000000000       0       0       0       1       0       0       ;
00010000000000       0       1       0       0       0       0       ;
00010000000000       0       1       0       0       0       0       ;
00010040000000       0       1       0       0       0       0       ;
00010002000000       0       0       0       0       1       0       ;
00010000000000       0       0       0       0       1       0       ;
00010000000000       0       1       0       0       0       0       ;
00010000000000       0       1       0       0       0       0       ;
00010000000000       0       0       0       0       1       0       ;
00010200000000       1       0       0       0       0       0       ;
00010000000000       0       0       0       1       0       0       ;
00010000000000       0       0       0       1       0       0       ;
00010000000000       0       0       0       0       1       0       ;
00010000000000       1       0       0       0       0       0       ;
00010000000000       0       0       0       1       0       0       ;
00010000000000       0       1       0       0       0       0       ;
00010000000000       0       0       0       0       1       0       ;
00010000000000       0       1       0       0       0       0       ;
00010000000000       0       0       0       1       0       0       ;
00010000000000       0       1       0       0       0       0       ;
00010000000000       0       0       0       1       0       0       ;
00010000000000       0       0       0       1       0       0       ;
00010000000000       0       0       0       0       1       0       ;
00010400000000       0       0       0       0       1       0       ;
00012000000000       0       0       0       0       1       0       ;
00010000000000       0       0       0       0       1       0       ;
00010000000000       0       0       0       0       1       0       ;
00012000000000       1       0       0       0       0       0       ;
00010000000000       0       0       0       0       1       0       ;
00010000000000       0       0       0       1       0       0       ;
00010000000000       0       0       0       1       0       0       ;
00010000000000       0       1       0       0       0       0       ;
00011400000000       0       1       0       0       0       0       ;
00010000020000       1       0       0       0       0       0       ;
00010000000000       0       1       0       0       0       0       ;
00010000000000       0       1       0       0       0       0       ;
00010000000400       0       1       0       0       0       0       ;
00010000200000       0       1       0       0       0       0       ;
00010000000000       0       1       0       0       0       0       ;
00010000000000       0       0       0       0       1       0       ;
00010000000000       0       0       0       1       0       0       ;
00010000000000       1       0       0       0       0       0       ;
00010000000000       0       0       0       1       0       0       ;
00010000000000       0       0       0       1       0       0       ;
00010000000000       0       0       0       1       0       0       ;
00010000000000       0       0       0       0       1       0       ;
00010000000000       1       0       0       0       0       0       ;
00010000000000       1       0       0       0       0       0       ;
00010000000000       0       0       0       1       0       0       ;
00010000000000       1       0       0       0       0       0       ;
00010000000200       0       0       0       0       1       0       ;
00010000000000       1       0       0       0       0       0       ;
00010000000000       0       0       0       0       1       0       ;
00010000000000       1       0       0       0       0       0       ;
00010000000000       0       0       0       1       0       0       ;
00010000000000       0       0       0       1       0       0       ;
00010000000000       0       0       0       1       0       0       ;
00010000000000       0       0       0       0       1       0       ;
00010000020000       0       1       0       0       0       0       ;
00010000000000       0       1       0       0       0       0       ;
00010002000000       0       0       0       1       0       0       ;
00010000010000       0       0       0       1       0       0       ;
00010000000000       0       0       0       1       0       0       ;
00000100000000       0       0       0       1       0       0       ;
00001000000000       0       0       0       1       0       0       ;
00001000010000       0       0       0       1       0       0       ;
00001000000000       0       0       0       0       0       1       ;
00001000000000       0       0       0       0       0       1       ;
00001002000000       0       0       0       0       0       1       ;
00001000200000       0       0       0       0       0       1       ;
00001000000000       0       0       0       1       0       0       ;
00001000000000       0       0       0       0       0       1       ;
00001202000000       0       0       0       1       0       0       ;
00001000000000       0       0       0       0       0       1       ;
00001020000000       0       0       0       1       0       0       ;
00001002020000       0       0       0       0       0       1       ;
00001200000000       0       0       0       1       0       0       ;
00001000000000       0       0       0       0       0       1       ;
00001000000000       0       0       1       0       0       0       ;
00001000000000       0       0       1       0       0       0       ;
00001002000000       0       0       0       1       0       0       ;
00001000000200       0       0       0       1       0       0       ;
00001000000000       0       0       0       1       0       0       ;
00001020000000       0       0       0       1       0       0       ;
00001000020000       0       0       0       0       0       1       ;
00001000000000       0       0       0       1       0       0       ;
00001000000000       0       0       0       1       0       0       ;
00001000000000       0       0       0       0       0       1       ;
00001200220200       1       0       0       0       0       0       ;
00001000000000       1       0       0       0       0       0       ;
00001000000000       0       0       1       0       0       0       ;
00001000000000       0       0       1       0       0       0       ;
00001000000200       0       0       1       0       0       0       ;
00001200000000       0       0       0       1       0       0       ;
00001002000200       0       0       0       0       0       1       ;
00001000002000       0       0       0       0       0       1       ;
00001002000000       0       0       0       1       0       0       ;
00001022000000       0       0       0       0       0       1       ;
00001000000000       0       0       0       0       0       1       ;
00001000000000       0       0       0       0       0       1       ;
00001000000000       0       0       0       1       0       0       ;
00001000000000       0       0       0       0       0       1       ;
00001000000000       0       0       0       0       0       1       ;
00010000000000       0       0       0       1       0       0       ;
00010000000000       0       0       0       1       0       0       ;
00010000000000       0       0       0       1       0       0       ;
00010000000000       0       0       0       1       0       0       ;
00010000202000       0       0       0       1       0       0       ;
00010000000000       0       0       0       0       1       0       ;
00010004000000       0       0       0       0       1       0       ;
00010002000000       0       0       0       0       1       0       ;
00010002000000       0       0       0       0       1       0       ;
00010022000000       0       1       0       0       0       0       ;
00010002020004       0       0       0       0       1       0       ;
00010000000000       0       1       0       0       0       0       ;
00010000000000       0       0       0       1       0       0       ;
00010000000000       0       0       0       0       1       0       ;
00010000000000       0       0       0       0       1       0       ;
00010000000000       0       1       0       0       0       0       ;
00010000000000       0       0       0       0       1       0       ;
00010000000000       0       0       0       1       0       0       ;
00010000000000       0       1       0       0       0       0       ;
00010000000000       0       1       0       0       0       0       ;
00010000000000       0       0       0       0       1       0       ;
00010000000000       0       0       0       1       0       0       ;
00001000000000       1       0       0       0       0       0       ;
00001001000000       0       0       0       1       0       0       ;
00001210121000       1       0       0       0       0       0       ;
00001000000000       1       0       0       0       0       0       ;
00001300000000       1       0       0       0       0       0       ;
00001200000000       0       0       1       0       0       0       ;
00001000000000       0       0       1       0       0       0       ;
00001000000000       1       0       0       0       0       0       ;
00001002000000       1       0       0       0       0       0       ;
00001002000000       1       0       0       0       0       0       ;
00001000000000       1       0       0       0       0       0       ;
00001000000000       0       0       1       0       0       0       ;
00001000100000       0       0       1       0       0       0       ;
00001000100000       1       0       0       0       0       0       ;
00000001000000       0       1       0       0       0       0       ;
00000001000000       1       0       0       0       0       0       ;
00000001000000       1       0       0       0       0       0       ;
00000001000000       0       0       0       1       0       0       ;
00000001000000       0       0       0       0       1       0       ;
00000001000000       0       0       0       1       0       0       ;
00000001000000       0       0       0       0       1       0       ;
00000001000000       0       0       0       1       0       0       ;
00000001000002       0       0       0       0       1       0       ;
00000001000000       0       0       0       1       0       0       ;
00000001000000       0       0       0       1       0       0       ;
00000001000000       0       0       0       1       0       0       ;
00000001000000       0       0       0       1       0       0       ;
00000001000000       0       0       0       1       0       0       ;
00000001000000       0       0       0       1       0       0       ;
00000001000000       0       0       0       1       0       0       ;
00000001101000       1       0       0       0       0       0       ;
00000001000000       0       0       0       1       0       0       ;
00000001000000       1       0       0       0       0       0       ;
00000001200000       0       0       0       1       0       0       ;
00000001000000       0       0       0       1       0       0       ;
00000001000000       0       0       0       1       0       0       ;
00000001000000       0       0       0       1       0       0       ;
00000001000000       0       0       0       1       0       0       ;
00000001000000       0       0       0       0       1       0       ;
00000001000000       0       0       0       1       0       0       ;
00000001000000       0       0       0       0       1       0       ;
00000001002000       0       0       0       0       1       0       ;
00000001000000       0       0       0       1       0       0       ;
00000001000000       1       0       0       0       0       0       ;
00000001000000       1       0       0       0       0       0       ;
00000001000000       1       0       0       0       0       0       ;
00000001000000       1       0       0       0       0       0       ;
00000001000000       1       0       0       0       0       0       ;
00000001000000       1       0       0       0       0       0       ;
00000100000000       0       1       0       0       0       0       ;
00000100000000       0       1       0       0       0       0       ;
00000000001000       1       0       0       0       0       0       ;
00000100000000       0       1       0       0       0       0       ;
00000100000000       0       0       0       0       1       0       ;
00000100000000       0       0       0       0       1       0       ;
00000100000000       0       0       0       0       1       0       ;
00000100000000       0       0       0       0       1       0       ;
00000100000000       0       0       0       0       1       0       ;
00000100000000       0       0       0       0       1       0       ;
00000100000000       0       0       0       0       1       0       ;
00000100000000       0       1       0       0       0       0       ;
00000100000000       0       1       0       0       0       0       ;
00000100000200       0       1       0       0       0       0       ;
00000100000000       0       1       0       0       0       0       ;
00000100200000       0       1       0       0       0       0       ;
00000100000000       0       0       0       0       1       0       ;
00000001000000       1       0       0       0       0       0       ;
00000120020000       0       0       0       0       1       0       ;
00000100000000       0       0       0       1       0       0       ;
00000102000000       0       0       0       1       0       0       ;
00000100000000       0       0       0       0       1       0       ;
00000120000000       0       0       0       0       1       0       ;
00000100000000       0       0       0       0       1       0       ;
00000100000000       0       1       0       0       0       0       ;
00000100000000       1       0       0       0       0       0       ;
00000100000000       1       0       0       0       0       0       ;
00000100000000       0       1       0       0       0       0       ;
00000101000000       0       1       0       0       0       0       ;
00000100000000       0       1       0       0       0       0       ;
00000100000000       0       0       0       1       0       0       ;
00000100000000       0       0       0       0       1       0       ;
00000100000000       0       0       0       1       0       0       ;
00000100000000       0       0       0       0       1       0       ;
00000101200000       0       0       0       1       0       0       ;
00000100000000       0       0       0       0       1       0       ;
00000101000000       0       0       0       0       1       0       ;
00000100000000       0       1       0       0       0       0       ;
00000100000000       0       1       0       0       0       0       ;
00000100000000       1       0       0       0       0       0       ;
00000100000000       0       1       0       0       0       0       ;
00000100020000       1       0       0       0       0       0       ;
00000100000000       0       1       0       0       0       0       ;
00000102000000       0       1       0       0       0       0       ;
00000100000000       1       0       0       0       0       0       ;
00000100020000       0       0       0       1       0       0       ;
00000100000000       0       0       0       0       1       0       ;
00000100000000       0       0       0       0       1       0       ;
00000100000000       0       0       0       1       0       0       ;
00000100000000       0       0       0       1       0       0       ;
00000101000000       0       0       0       0       1       0       ;
00000100200000       0       0       0       0       1       0       ;
00000100000000       0       0       0       0       1       0       ;
00000100000000       0       0       0       1       0       0       ;
00000100000000       0       0       0       0       1       0       ;
00000100000000       0       0       0       0       1       0       ;
00000100000000       0       0       0       0       1       0       ;
00000100000000       0       1       0       0       0       0       ;
00000100000000       0       1       0       0       0       0       ;
00000100000000       0       1       0       0       0       0       ;
00000100000000       0       1       0       0       0       0       ;
00000100000000       0       1       0       0       0       0       ;
00000100000000       0       1       0       0       0       0       ;
00000100000000       0       1       0       0       0       0       ;
00000100000000       0       1       0       0       0       0       ;
00000100000000       0       1       0       0       0       0       ;
00000100000000       1       0       0       0       0       0       ;
00000100000000       1       0       0       0       0       0       ;
00000102000000       0       1       0       0       0       0       ;
00000100000000       1       0       0       0       0       0       ;
00000100000000       0       0       0       1       0       0       ;
00000100400000       0       0       0       0       1       0       ;
00000101000000       0       0       0       1       0       0       ;
00000100000000       0       0       0       1       0       0       ;
00000100000000       0       0       0       1       0       0       ;
00000100000000       0       0       0       0       1       0       ;
00000100000000       0       0       0       0       1       0       ;
00000100000000       0       0       0       0       1       0       ;
00000102010000       0       0       0       0       1       0       ;
00000100000000       0       0       0       0       1       0       ;
00000100000000       0       0       0       0       1       0       ;
00000112200000       0       1       0       0       0       0       ;
00000100000000       1       0       0       0       0       0       ;
00000100000000       0       0       0       0       1       0       ;
00000001000000       0       1       0       0       0       0       ;
00000001000000       0       0       0       1       0       0       ;
00000001000000       0       1       0       0       0       0       ;
00000000100000       1       0       0       0       0       0       ;
00000001010000       0       0       0       1       0       0       ;
00000100000000       0       0       0       0       1       0       ;
00000100200000       0       0       0       1       0       0       ;
00000100000000       0       0       0       1       0       0       ;
00000100000200       0       0       0       0       1       0       ;
00000100000000       0       0       0       0       1       0       ;
00000100000000       0       0       0       0       1       0       ;
00000100000000       0       0       0       0       1       0       ;
00000100000000       0       0       0       0       1       0       ;
00000001000010       0       1       0       0       0       0       ;
00000001000000       0       0       0       1       0       0       ;
00000001000000       0       1       0       0       0       0       ;
00000001000000       0       0       0       1       0       0       ;
00000001000000       0       0       0       0       1       0       ;
00000001000000       0       0       0       0       1       0       ;
00000000010000       1       0       0       0       0       0       ;
00000000010000       1       0       0       0       0       0       ;
00000000010000       0       1       0       0       0       0       ;
00000000010000       0       1       0       0       0       0       ;
00000000010000       0       0       0       0       1       0       ;
00000000010002       0       0       0       1       0       0       ;
00000000010000       0       0       0       0       1       0       ;
00000000010000       0       0       0       1       0       0       ;
00000000010000       0       0       0       0       1       0       ;
00000000010000       0       0       0       0       1       0       ;
00000000010000       0       0       0       0       1       0       ;
00000000012200       0       0       0       1       0       0       ;
00000000010000       0       0       0       1       0       0       ;
00000000010000       0       0       0       0       1       0       ;
00000000010000       0       0       0       0       1       0       ;
00000000010000       0       0       0       0       1       0       ;
00000000010000       0       0       0       0       1       0       ;
00000000010000       0       0       0       0       1       0       ;
00000000012003       0       0       0       0       1       0       ;
00000000010000       0       0       0       1       0       0       ;
00000000010000       0       0       0       1       0       0       ;
00000000010000       0       0       0       0       1       0       ;
00000000010000       1       0       0       0       0       0       ;
00000000010000       0       1       0       0       0       0       ;
00000000010000       0       1       0       0       0       0       ;
00000000010000       0       1       0       0       0       0       ;
00000000010000       0       1       0       0       0       0       ;
00000000010000       0       1       0       0       0       0       ;
00000000010000       1       0       0       0       0       0       ;
00000000010200       0       0       0       0       1       0       ;
00000000010000       0       0       0       1       0       0       ;
00000000010000       0       0       0       1       0       0       ;
00000000010000       0       0       0       0       1       0       ;
00000000010000       0       0       0       0       1       0       ;
00000000010000       0       0       0       0       1       0       ;
00000000010000       0       0       0       0       1       0       ;
00000000010000       0       0       0       1       0       0       ;
00000000010002       0       1       0       0       0       0       ;
00000000010000       1       0       0       0       0       0       ;
00000000010000       0       1       0       0       0       0       ;
00000000010400       0       1       0       0       0       0       ;
00000000010000       0       0       0       0       1       0       ;
00000000010200       0       0       0       0       1       0       ;
00000001000000       0       0       0       0       1       0       ;
00000001000000       1       0       0       0       0       0       ;
00000001000000       0       0       0       0       1       0       ;
00000001010000       0       1       0       0       0       0       ;
00000001000000       0       0       0       1       0       0       ;
00000001000000       0       0       0       1       0       0       ;
00000001000000       0       0       0       1       0       0       ;
00000001000000       0       1       0       0       0       0       ;
00000001000000       0       0       0       1       0       0       ;
00000001000000       0       0       0       1       0       0       ;
00000001000000       0       0       0       0       1       0       ;
00000001000000       0       0       0       1       0       0       ;
00000001000000       0       0       0       0       1       0       ;
00000001020000       0       0       0       1       0       0       ;
00000001002000       0       0       0       0       1       0       ;
00000001000000       0       0       0       1       0       0       ;
00000001000100       1       0       0       0       0       0       ;
00000001000000       1       0       0       0       0       0       ;
00000001000000       0       1       0       0       0       0       ;
00000001001010       1       0       0       0       0       0       ;
00000001000000       0       0       0       1       0       0       ;
00000001002200       0       0       0       0       1       0       ;
00000001000000       0       1       0       0       0       0       ;
00000001020202       1       0       0       0       0       0       ;
00000001000000       1       0       0       0       0       0       ;
00000001000000       0       1       0       0       0       0       ;
00000001200000       1       0       0       0       0       0       ;
00000001000000       1       0       0       0       0       0       ;
00000001000000       1       0       0       0       0       0       ;
00000001000000       1       0       0       0       0       0       ;
00000001000000       1       0       0       0       0       0       ;
00000001000000       1       0       0       0       0       0       ;
00000001000000       1       0       0       0       0       0       ;
00000000000100       0       1       0       0       0       0       ;
00000001000000       0       1       0       0       0       0       ;
00000000000100       0       1       0       0       0       0       ;
00000000000100       0       1       0       0       0       0       ;
00000000000100       0       0       0       0       1       0       ;
00000001000000       0       0       0       1       0       0       ;
00000001200000       0       0       0       0       1       0       ;
00000001000000       0       0       0       1       0       0       ;
00000001000000       0       0       0       0       1       0       ;
00000001000000       0       0       0       1       0       0       ;
00000001000000       0       0       0       1       0       0       ;
00000001000000       0       0       0       1       0       0       ;
00000001000000       0       0       0       0       1       0       ;
00000001000000       0       1       0       0       0       0       ;
00000001000000       0       1       0       0       0       0       ;
00000001000000       1       0       0       0       0       0       ;
00000001000000       0       0       0       0       1       0       ;
00000001000000       0       0       0       0       1       0       ;
00000001000000       0       1       0       0       0       0       ;
00000001000000       0       1       0       0       0       0       ;
00000001000000       0       0       0       0       1       0       ;
00000001000000       0       0       0       0       1       0       ;
00000001000000       0       0       0       0       1       0       ;
00000001000000       0       0       0       1       0       0       ;
00000001000000       0       0       0       1       0       0       ;
00000001000000       0       1       0       0       0       0       ;
00000001000000       0       1       0       0       0       0       ;
00000001000000       0       0       0       0       1       0       ;
00000001000000       0       0       0       0       1       0       ;
00000001000000       0       0       0       1       0       0       ;
00000001000000       0       0       0       1       0       0       ;
00000001000000       0       0       0       0       1       0       ;
00000001000000       0       0       0       0       1       0       ;
00000001000000       0       0       0       1       0       0       ;
00000001000000       0       0       0       1       0       0       ;
00000001000000       0       0       0       0       1       0       ;
00000001000000       0       0       0       1       0       0       ;
00000001020000       0       0       0       1       0       0       ;
00000001000000       0       0       0       1       0       0       ;
00000001000000       0       0       0       0       1       0       ;
00000001000000       0       0       0       1       0       0       ;
00000001000000       0       1       0       0       0       0       ;
00000001000000       1       0       0       0       0       0       ;
00000001000200       1       0       0       0       0       0       ;
00000001000000       1       0       0       0       0       0       ;
00000001000000       1       0       0       0       0       0       ;
00000001000000       0       1       0       0       0       0       ;
00000001000000       1       0       0       0       0       0       ;
00000001040000       1       0       0       0       0       0       ;
00000001000000       0       1       0       0       0       0       ;
00000001000202       0       0       0       0       1       0       ;
00000001000000       0       0       0       1       0       0       ;
00000000012000       0       0       0       1       0       0       ;
00000000010000       0       0       0       1       0       0       ;
00000000010000       0       0       0       0       1       0       ;
00000000010000       0       0       0       0       1       0       ;
00000000010000       0       0       0       0       1       0       ;
00000000010000       0       1       0       0       0       0       ;
00000000010000       0       1       0       0       0       0       ;
00000000000100       0       0       0       0       1       0       ;
00000000000102       0       1       0       0       0       0       ;
00000000000100       0       0       0       0       1       0       ;
00000000000100       0       0       0       0       1       0       ;
00000000000100       0       0       0       0       1       0       ;
00000000000100       0       0       0       0       1       0       ;
00000000000100       0       1       0       0       0       0       ;
00000000000100       0       0       0       0       1       0       ;
00000000000100       0       0       0       0       1       0       ;
00000000000100       0       1       0       0       0       0       ;
00000000000100       0       1       0       0       0       0       ;
00000000000100       0       1       0       0       0       0       ;
00000000000110       0       1       0       0       0       0       ;
00000000000100       0       1       0       0       0       0       ;
00000000000100       0       1       0       0       0       0       ;
00000000000100       0       1       0       0       0       0       ;
00000000000100       0       0       0       0       1       0       ;
00000000000100       0       1       0       0       0       0       ;
00000000000100       0       0       0       0       1       0       ;
00000000000100       0       0       0       0       1       0       ;
00000000000100       0       0       0       1       0       0       ;
00000000000100       0       0       0       0       1       0       ;
00000000000100       0       0       0       1       0       0       ;
00000000000100       0       0       0       0       1       0       ;
00000000000100       1       0       0       0       0       0       ;
00000000000100       0       0       0       0       1       0       ;
00000000000100       0       0       0       1       0       0       ;
00000000000100       0       0       0       0       1       0       ;
00000000000100       0       0       0       1       0       0       ;
00000010101000       1       0       0       0       0       0       ;
00000010000000       1       0       0       0       0       0       ;
00000010000000       1       0       0       0       0       0       ;
00000010000000       1       0       0       0       0       0       ;
00000010000000       1       0       0       0       0       0       ;
00000010101010       1       0       0       0       0       0       ;
00000010010000       0       0       1       0       0       0       ;
00000010000000       0       0       1       0       0       0       ;
00000010000000       0       0       1       0       0       0       ;
00000010000000       1       0       0       0       0       0       ;
00000010100000       0       0       1       0       0       0       ;
00000010101010       1       0       0       0       0       0       ;
00000010000000       0       0       1       0       0       0       ;
00000010000000       1       0       0       0       0       0       ;
00000010000000       0       0       1       0       0       0       ;
00000010000000       1       0       0       0       0       0       ;
00000010000010       1       0       0       0       0       0       ;
00000012000000       1       0       0       0       0       0       ;
00000010000000       1       0       0       0       0       0       ;
00000012000000       0       0       1       0       0       0       ;
00000012000000       1       0       0       0       0       0       ;
00000010000000       1       0       0       0       0       0       ;
00000010000000       1       0       0       0       0       0       ;
00000012000000       1       0       0       0       0       0       ;
00000010000000       1       0       0       0       0       0       ;
00000010001000       1       0       0       0       0       0       ;
00000012100000       1       0       0       0       0       0       ;
00000010020000       1       0       0       0       0       0       ;
00000010100000       0       0       1       0       0       0       ;
00000001000000       1       0       0       0       0       0       ;
00000001000000       0       1       0       0       0       0       ;
00000001000000       0       1       0       0       0       0       ;
00000001000000       0       0       0       1       0       0       ;
00000001000000       0       0       0       1       0       0       ;
00000001000000       0       1       0       0       0       0       ;
00000001000000       0       0       0       1       0       0       ;
00000001000000       0       0       0       1       0       0       ;
00000001020000       0       0       0       1       0       0       ;
00000001000000       0       0       0       1       0       0       ;
00000001040000       0       0       0       0       1       0       ;
00000001000000       0       0       0       1       0       0       ;
00000001000000       0       0       0       1       0       0       ;
00000001000000       0       1       0       0       0       0       ;
00000001000000       1       0       0       0       0       0       ;
00000001000000       1       0       0       0       0       0       ;
00000001000000       1       0       0       0       0       0       ;
00000001000000       0       1       0       0       0       0       ;
00000001000000       0       1       0       0       0       0       ;
00000001000000       0       1       0       0       0       0       ;
00000001220000       0       0       0       0       1       0       ;
00000001000000       0       1       0       0       0       0       ;
00000000010200       0       0       0       1       0       0       ;
00000000000010       1       0       0       0       0       0       ;
00000000000010       0       0       1       0       0       0       ;
00000000001230       1       0       0       0       0       0       ;
00000000001000       1       0       0       0       0       0       ;
00000000001001       1       0       0       0       0       0       ;
00000000001010       1       0       0       0       0       0       ;
00000000001000       1       0       0       0       0       0       ;
00000000001000       1       0       0       0       0       0       ;
00000000001000       1       0       0       0       0       0       ;
00000000001000       1       0       0       0       0       0       ;
00000000001010       1       0       0       0       0       0       ;
00000000001000       1       0       0       0       0       0       ;
00000000001000       1       0       0       0       0       0       ;
00000000001200       1       0       0       0       0       0       ;
00000000001010       1       0       0       0       0       0       ;
00000000001000       1       0       0       0       0       0       ;
00000000001000       1       0       0       0       0       0       ;
00000000001000       1       0       0       0       0       0       ;
00000000001200       1       0       0       0       0       0       ;
00000000001000       1       0       0       0       0       0       ;
00000000000101       0       1       0       0       0       0       ;
00000000001000       1       0       0       0       0       0       ;
00000001000000       0       0       0       0       1       0       ;
00000001000000       1       0       0       0       0       0       ;
00000001000000       1       0       0       0       0       0       ;
00000001020000       0       1       0       0       0       0       ;
00000000000010       1       0       0       0       0       0       ;
00000000120000       1       0       0       0       0       0       ;
00000000120200       1       0       0       0       0       0       ;
00000000100000       1       0       0       0       0       0       ;
00000000101030       1       0       0       0       0       0       ;
00000000100000       1       0       0       0       0       0       ;
00000000100000       1       0       0       0       0       0       ;
00000000100000       1       0       0       0       0       0       ;
00000000100000       0       0       0       1       0       0       ;
00000000100000       0       0       0       1       0       0       ;
00000000101200       1       0       0       0       0       0       ;
00000000100000       0       0       1       0       0       0       ;
00000000101000       1       0       0       0       0       0       ;
00000000100000       1       0       0       0       0       0       ;
00000000100000       1       0       0       0       0       0       ;
00000000100000       1       0       0       0       0       0       ;
00000000100000       0       0       1       0       0       0       ;
00000000101000       1       0       0       0       0       0       ;
00000000100000       1       0       0       0       0       0       ;
00000000100000       1       0       0       0       0       0       ;
00000000100000       1       0       0       0       0       0       ;
00000000101000       0       0       1       0       0       0       ;
00000000001000       0       0       1       0       0       0       ;
00000000010000       0       1       0       0       0       0       ;
00000000010000       0       0       0       0       1       0       ;
00000000010000       0       0       0       0       1       0       ;
00000000010000       0       1       0       0       0       0       ;
00000000010000       0       1       0       0       0       0       ;
00000000010000       0       1       0       0       0       0       ;
00000000010000       0       1       0       0       0       0       ;
00000000012000       0       0       0       0       1       0       ;
00000000001000       0       0       1       0       0       0       ;
00000000010000       0       0       0       1       0       0       ;
00000000010000       1       0       0       0       0       0       ;
00000000010000       0       0       0       0       1       0       ;
00000000010000       0       1       0       0       0       0       ;
00000000010000       0       1       0       0       0       0       ;
00000000010000       0       0       0       0       1       0       ;
00000000000010       1       0       0       0       0       0       ;
00000000010000       0       0       0       0       1       0       ;
00000000010000       0       0       0       0       1       0       ;
00000000010000       0       0       0       0       1       0       ;
00000000010000       0       0       0       0       1       0       ;
00000000010000       0       1       0       0       0       0       ;
00000000010000       0       0       0       0       1       0       ;
00000000010000       0       1       0       0       0       0       ;
00000000010000       0       1       0       0       0       0       ;
00000000010000       0       1       0       0       0       0       ;
00000000010000       0       0       0       0       1       0       ;
00000000010000       0       0       0       0       1       0       ;
00000000010000       0       1       0       0       0       0       ;
00000000010000       0       0       0       1       0       0       ;
00000000010000       0       0       0       0       1       0       ;
00000000010000       0       1       0       0       0       0       ;
00000000012000       0       1       0       0       0       0       ;
00000000011000       1       0       0       0       0       0       ;
00000000010000       0       0       0       0       1       0       ;
00000000010000       1       0       0       0       0       0       ;
00000000010000       0       1       0       0       0       0       ;
00000000010400       0       0       0       1       0       0       ;
00000000010000       0       1       0       0       0       0       ;
00000000010000       0       0       0       1       0       0       ;
00000000010000       0       1       0       0       0       0       ;
00000000010000       0       0       0       0       1       0       ;
00000000010000       0       0       0       0       1       0       ;
00000000010000       0       0       0       0       1       0       ;
00000000010000       0       1       0       0       0       0       ;
00000000010400       0       0       0       0       1       0       ;
00000000010000       0       0       0       0       1       0       ;
00000000010000       0       0       0       0       1       0       ;
00000000010000       0       0       0       0       1       0       ;
00000000011000       0       1       0       0       0       0       ;
00000000010000       0       0       0       1       0       0       ;
00000000010000       0       0       0       1       0       0       ;
00000000010000       0       0       0       0       1       0       ;
00000000010000       0       1       0       0       0       0       ;
00000000010000       0       1       0       0       0       0       ;
00000000010000       0       0       0       1       0       0       ;
00000000010000       0       1       0       0       0       0       ;
00000000010000       0       1       0       0       0       0       ;
00000000010000       0       1       0       0       0       0       ;
00000000010000       0       1       0       0       0       0       ;
00000000010000       0       0       0       1       0       0       ;
00000000010000       0       0       0       0       1       0       ;
00000000010000       0       0       0       0       1       0       ;
00000000001010       0       0       1       0       0       0       ;
00000000000010       0       0       0       1       0       0       ;
00000000000010       0       0       0       1       0       0       ;
00000000001000       1       0       0       0       0       0       ;
00000000000100       0       1       0       0       0       0       ;
00000000000014       0       0       1       0       0       0       ;
00000000000103       0       1       0       0       0       0       ;
00000000000100       0       1       0       0       0       0       ;
00000000000100       0       1       0       0       0       0       ;
00000000000010       0       0       1       0       0       0       ;
00000000000010       0       0       1       0       0       0       ;
00000000000010       1       0       0       0       0       0       ;
00000000000010       1       0       0       0       0       0       ;
00000000000010       1       0       0       0       0       0       ;
00000000000010       0       0       1       0       0       0       ;
00000000000010       1       0       0       0       0       0       ;
00000000000010       1       0       0       0       0       0       ;
00000000000010       1       0       0       0       0       0       ;
00000000000010       0       0       1       0       0       0       ;
00000000000010       1       0       0       0       0       0       ;
00000000000010       0       0       1       0       0       0       ;
00000000000013       1       0       0       0       0       0       ;
00000000000010       1       0       0       0       0       0       ;
00000000000010       1       0       0       0       0       0       ;
00000000000010       0       0       1       0       0       0       ;
00000000000010       0       0       1       0       0       0       ;
00000000000010       0       0       1       0       0       0       ;
00000000000013       1       0       0       0       0       0       ;
00000000000010       1       0       0       0       0       0       ;
00000000000010       1       0       0       0       0       0       ;
00000000000010       1       0       0       0       0       0       ;
00000000000010       0       0       1       0       0       0       ;
00000000000010       1       0       0       0       0       0       ;
00000000000010       0       0       1       0       0       0       ;
00000000000010       0       0       1       0       0       0       ;
00000000000011       0       0       1       0       0       0       ;
00000000000010       1       0       0       0       0       0       ;
00000000000010       0       0       1       0       0       0       ;
00000000000010       1       0       0       0       0       0       ;
00000000000010       1       0       0       0       0       0       ;
00000000000010       1       0       0       0       0       0       ;
00000000000010       1       0       0       0       0       0       ;
00000000000010       1       0       0       0       0       0       ;
00000000000010       0       0       1       0       0       0       ;
00000000000010       0       0       1       0       0       0       ;
00000000000010       0       0       1       0       0       0       ;
00000000000010       0       0       1       0       0       0       ;
00000000001003       0       0       1       0       0       0       ;
00000000001300       1       0       0       0       0       0       ;
00000000001000       0       0       0       0       0       1       ;
00000000001000       1       0       0       0       0       0       ;
00000000001010       1       0       0       0       0       0       ;
00000000001000       1       0       0       0       0       0       ;
00000000001000       0       0       0       1       0       0       ;
00000000001000       0       0       0       1       0       0       ;
00000000001000       1       0       0       0       0       0       ;
00000000001000       1       0       0       0       0       0       ;
00000000001000       1       0       0       0       0       0       ;
00000000001000       1       0       0       0       0       0       ;
00000000001000       0       0       0       1       0       0       ;
00000000001000       1       0       0       0       0       0       ;
00000000001000       1       0       0       0       0       0       ;
00000000001000       1       0       0       0       0       0       ;
00000000001000       1       0       0       0       0       0       ;
00000000001010       1       0       0       0       0       0       ;
00000000001010       1       0       0       0       0       0       ;
00000000001000       1       0       0       0       0       0       ;
00000000001010       1       0       0       0       0       0       ;
00000000001000       0       0       0       1       0       0       ;
00000000001000       1       0       0       0       0       0       ;
00000000001000       1       0       0       0       0       0       ;
00000000001000       1       0       0       0       0       0       ;
00000000001000       1       0       0       0       0       0       ;
00000000001000       0       0       0       1       0       0       ;
00000000001000       0       0       0       1       0       0       ;
00000000001000       0       0       0       1       0       0       ;
00000000001000       0       0       0       1       0       0       ;
00000000001000       0       0       0       1       0       0       ;
00000000001000       1       0       0       0       0       0       ;
00000000001000       1       0       0       0       0       0       ;
00000000001010       1       0       0       0       0       0       ;
00000000001000       1       0       0       0       0       0       ;
00000000001000       1       0       0       0       0       0       ;
00000000001010       1       0       0       0       0       0       ;
00000000001000       1       0       0       0       0       0       ;
00000000001000       1       0       0       0       0       0       ;
00000000000100       0       1       0       0       0       0       ;
00000000000100       0       0       0       0       1       0       ;
00000000000100       0       1       0       0       0       0       ;
00000000000100       0       0       0       0       1       0       ;
00000000000100       0       0       0       0       1       0       ;
00000000000010       0       0       1       0       0       0       ;
00000000000100       0       1       0       0       0       0       ;
00000000000100       0       0       0       1       0       0       ;
00000000000100       0       0       0       1       0       0       ;
00000000000100       1       0       0       0       0       0       ;
00000000000100       1       0       0       0       0       0       ;
00000000000100       1       0       0       0       0       0       ;
00000000000100       0       1       0       0       0       0       ;
00000000000100       1       0       0       0       0       0       ;
00000000000100       0       0       0       0       1       0       ;
00000000000100       0       1       0       0       0       0       ;
00000000000110       0       1       0       0       0       0       ;
00000000000100       0       0       0       0       1       0       ;
00000000000100       0       1       0       0       0       0       ;
00000000000100       0       1       0       0       0       0       ;
00000000000100       0       0       0       0       1       0       ;
00000000000100       0       0       0       0       1       0       ;
00000000000102       0       0       0       0       1       0       ;
00000000000100       0       0       0       0       1       0       ;
00000000000101       0       0       0       0       1       0       ;
00000000000100       0       0       0       0       1       0       ;
00000000000110       0       1       0       0       0       0       ;
00000000000100       0       1       0       0       0       0       ;
00000000000100       0       0       0       0       1       0       ;
00000000000100       0       1       0       0       0       0       ;
00000000000100       0       0       0       0       1       0       ;
00000000000100       0       0       0       0       1       0       ;
00000000000100       0       0       0       0       1       0       ;
00000000000100       0       0       0       1       0       0       ;
00000000000100       0       1       0       0       0       0       ;
00000000000100       0       1       0       0       0       0       ;
00000000000100       0       1       0       0       0       0       ;
00000000000100       1       0       0       0       0       0       ;
00000000000100       0       1       0       0       0       0       ;
00000000000100       0       1       0       0       0       0       ;
00000000000100       0       0       0       0       1       0       ;
00000000000100       0       0       0       0       1       0       ;
00000000000010       0       0       0       0       0       1       ;
00000000000010       1       0       0       0       0       0       ;
00000000000010       1       0       0       0       0       0       ;
00000000000010       1       0       0       0       0       0       ;
00000000000010       0       0       0       1       0       0       ;
00000000000010       0       0       0       0       0       1       ;
00000000000010       1       0       0       0       0       0       ;
00000000000010       0       0       1       0       0       0       ;
00000000000010       0       0       1       0       0       0       ;
00000000000010       0       0       0       0       0       1       ;
00000000000010       0       0       1       0       0       0       ;
00000000000011       0       0       1       0       0       0       ;
00000000000010       0       0       0       1       0       0       ;
00000000000010       0       0       0       1       0       0       ;
00000000000010       0       0       1       0       0       0       ;
00000000000010       0       0       0       1       0       0       ;
00000000000010       0       0       0       0       0       1       ;
00000000000010       0       0       0       1       0       0       ;
00000000000010       0       0       0       1       0       0       ;
00000000000010       0       0       0       1       0       0       ;
00000000000010       0       0       0       0       0       1       ;
00000000000010       0       0       0       1       0       0       ;
00000000000010       0       0       0       1       0       0       ;
00000000000010       0       0       0       1       0       0       ;
00000000000010       0       0       0       0       0       1       ;
00000000000010       0       0       0       1       0       0       ;
00000000000010       0       0       0       1       0       0       ;
00000000000010       0       0       0       1       0       0       ;
00000000000010       0       0       0       1       0       0       ;
00000000000010       0       0       0       1       0       0       ;
00000000000010       1       0       0       0       0       0       ;
00000000000012       1       0       0       0       0       0       ;
00000000000010       0       0       1       0       0       0       ;
00000000000010       1       0       0       0       0       0       ;
00000000000010       0       0       1       0       0       0       ;
00000000000010       1       0       0       0       0       0       ;
00000000000010       1       0       0       0       0       0       ;
00000000000010       1       0       0       0       0       0       ;
00000000000010       0       0       0       1       0       0       ;
00000000000010       0       0       0       1       0       0       ;
00000000000010       1       0       0       0       0       0       ;
00000000000010       1       0       0       0       0       0       ;
00000000000010       0       0       1       0       0       0       ;
00000000000010       0       0       0       1       0       0       ;
00000000000010       1       0       0       0       0       0       ;
00000000000010       0       0       1       0       0       0       ;
00000000000010       0       0       1       0       0       0       ;
00000000000010       0       0       1       0       0       0       ;
00000000000010       1       0       0       0       0       0       ;
00000000000010       0       0       0       1       0       0       ;
00000000000010       0       0       0       1       0       0       ;
00000000000010       1       0       0       0       0       0       ;
00000000000010       1       0       0       0       0       0       ;
00000000000010       1       0       0       0       0       0       ;
00000000000010       1       0       0       0       0       0       ;
00000000000100       0       1       0       0       0       0       ;
00000000000100       0       0       0       0       1       0       ;
00000000000010       0       0       1       0       0       0       ;
00000000000100       0       0       0       0       1       0       ;
00000000000100       0       1       0       0       0       0       ;
00000000000010       0       0       1       0       0       0       ;
00000000000100       0       0       0       0       1       0       ;
00000000000100       0       1       0       0       0       0       ;
00000000000100       0       1       0       0       0       0       ;
00000000000100       0       0       0       0       1       0       ;
00000000000120       0       0       0       0       1       0       ;
00000000000100       0       0       0       0       1       0       ;
00000000010000       0       0       0       0       1       0       ;
